# Supplementary material for: Femora from an exceptionally large population of coeval ornithomimosaurs yield evidence of sexual dimorphism in extinct theropod dinosaurs
Source: eLife. 2023 Jun 13;12:e83413. doi: 10.7554/eLife.83413 (PMC10264075; doi:10.7554/eLife.83413)
Supplement: Source code 1. [file elife-83413-code1.zip]

Archive with 2 entries (2 files):
- R_code_analyses.txt
- __MACOSX/._R_code_analyses.txt
